# Supplementary material for: Biochemical Characterization of a Non-G4-Type RNA Aptamer That Lights Up a GFP-like Fluorogenic Ligand
Source: Molecules. 2025 Apr 15;30(8):1777. doi: 10.3390/molecules30081777 (PMC12029786; doi:10.3390/molecules30081777)
Supplement: Supplementary file 1 [file molecules-30-01777-s001.zip]

Archive with 1 entries (1 files):
- molecules-3567969-supplementary.pdf
